# Supplementary material for: Genetic Divergence of Vibrio vulnificus Clinical Isolates with Mild to Severe Outcomes
Source: mBio. 2022 Sep 28;13(5):e01500-22. doi: 10.1128/mbio.01500-22 (PMC9600620; doi:10.1128/mbio.01500-22)
Supplement: TABLE S1 [file mbio.01500-22-s0001.xlsx]

## Sheet: Sheet1
Supplemental Data Set. Demographic information on clinical isolates of Vibrio vulnificus in this study.
Isolate Name	Strain	GenBank Accession#	Biosample Accession#	MARTX Toxin	vcg	Severity	State	Year	Source	Clinical History	Amputation	Hosp>14 Days	Time to Death (Days)	Age	Sex	Alcohol	Liver Disease
NUST1	CDC-AM47475	In Process	SAMN26511979	M	vcgC	Death	AZ	2011	Unknown	Acquired via ingestion, lead to skin lesions and amputation.	Yes	Yes	27	49	Male	Yes	Yes
NUST2	CDC-AW0008	In Process	SAMN26511980	M	vcgC	Death	AZ	2012	Unknown	Acquired via ingestion and had gastrointestinal illness.	No	No	5	57	Male	Unknown	Yes
NUST7	CDC-AM45926	In Process	SAMN26511981	C	vcgE	Mild	CT	2010	Unknown	Acquired via water exposure, lead to skin infection.	No	No	NA	79	Male	Unknown	Unknown
NUST9	CDC-AM50932	In Process	SAMN26511982	M	vcgE	Mild	GA	2012	Unknown	Acquired via water ingestion, lead to skin infection.	No	No	NA	83	Female	No	No
NUST10	CDC-AM38622	In Process	SAMN26511983	C	vcgC	Death	GA	2009	Unknown	Gastrointestinal illness.	No	No	Unknown	55	Female	Yes	Yes
NUST11	CDC-AM38834	In Process	SAMN26511984	M	vcgC	Severe	GA	2009	Unknown	Acquired via water exposure, lead to skin infection.	No	Yes	NA	78	Male	No	No
NUST12	CDC-AM38835	In Process	SAMN26511985	C	vcgE	Death	GA	2009	Unknown	Gastrointestinal illness.	No	No	4	56	Male	Yes	Yes
NUST13	CDC-AM47366	In Process	SAMN26511986	C	vcgC	Mild	GA	2011	Unknown	Acquired via water exposure, lead to skin infection.	No	No	NA	67	Male	Yes	No
NUST14	CDC-AM51681	In Process	SAMN26511987	M	vcgC	Mild	GA	2012	Unknown	Gastrointestinal illness.	No	No	NA	66	Male	No	Yes
NUST15	CDC-AM39683	In Process	SAMN26511988	M	vcgC	Severe	GA	2009	Unknown	Gastrointestinal illness.	No	Yes	NA	43	Male	No	No
NUST16	CDC-AM43341	In Process	SAMN26511989	M	vcgE	Death	GA	2010	Unknown	Gastrointestinal illness.	No	No	3	55	Male	No	Yes
NUST17	CDC-AM47472	In Process	SAMN26511990	C	vcgE	Mild	GA	2011	Unknown	Acquired via water exposure, lead to gastrointestinal illness.	No	No	NA	54	Male	Yes	Yes
NUST18	CDC-AM43414	In Process	SAMN26511991	M	vcgC	Death	GA	2010	Unknown	Gastrointestinal illness.	No	No	7	60	Male	Unknown	Yes
NUST19	CDC-AM43342	In Process	SAMN26511992	M	vcgC	Mild	GA	2010	Unknown	Acquired via water exposure, lead to skin infection.	No	No	NA	80	Male	No	No
NUST20	CDC-AM51869	In Process	SAMN26511993	M	vcgC	Death	GA	2012	Unknown	Acquired via water exposure, lead to skin infection.	Yes	No	8	64	Male	No	Yes
NUST24	CDC-AM42269	In Process	SAMN26511994	Truncated	vcgE	Severe	HI	2010	Unknown	Skin infection.	No	Yes	NA	63	Female	No	No
NUST26	CDC-AM46595	In Process	SAMN26511995	C	vcgE	Death	HI	2010	Unknown	Gastrointestinal illness.	No	Yes	17	47	Male	Unknown	Unknown
NUST28	CDC-AW0679	In Process	SAMN26511996	C	vcgE	Mild	HI	2013	Unknown	Acquired via water exposure, lead to skin infection.	No	No	NA	60	Male	Unknown	Unknown
NUST29	CDC-AM51291	In Process	SAMN26511997	C	vcgE	Death	IL	2012	Unknown	Skin infection.	Yes	No	3	69	Male	Yes	Yes
NUST31	CDC-AM49745	In Process	SAMN26511998	C	vcgC	Mild	MA	2011	Unknown	Skin infection.	No	No	NA	64	Female	Unknown	Unknown
NUST37	CDC-AW0566	In Process	SAMN26511999	C	vcgE	Mild	MD	2013	Unknown	Gastrointestinal illness.	No	No	NA	84	Male	Unknown	Unknown
NUST38	CDC-AW0242	In Process	SAMN26512000	E	vcgE	Mild	MD	2012	Unknown	Acquired via water exposure, lead to skin infection.	No	No	NA	46	Male	No	No
NUST40	CDC-AW0564	In Process	SAMN26512001	Truncated	vcgE	Mild	MD	2013	Unknown	Acquired via water exposure, lead to skin infection.	No	No	NA	79	Male	No	No
NUST41	CDC-AM46463	In Process	SAMN26512002	E	vcgE	Mild	MD	2010	Unknown	Acquired via water exposure, lead to skin infection.	No	No	NA	9	Female	No	No
NUST42	CDC-AM49334	In Process	SAMN26512003	C	vcgE	Death	MD	2011	Unknown	Acquired via water exposure, lead to skin infection.	Yes	Yes	39	52	Male	No	No
NUST44	CDC-AM46462	In Process	SAMN26512004	E	vcgE	Mild	MD	2010	Unknown	Acquired via water ingestion, lead to skin infection.	No	No	NA	32	Male	No	No
NUST46	CDC-AW0567	In Process	SAMN26512005	F	vcgE	Mild	MD	2013	Unknown	Acquired via water exposure, lead to skin infection.	No	No	NA	7	Male	No	No
NUST47	CDC-AM46473	In Process	SAMN26512006	C	vcgC	Mild	MD	2010	Unknown	Acquired via water ingestion, lead to skin infection.	No	No	NA	74	Male	No	No
NUST48	CDC-AW0300	In Process	SAMN26512007	M	vcgE	Mild	MD	2012	Unknown	Acquired via water exposure, lead to gastrointestinal illness.	No	No	NA	55	Male	Yes	Yes
NUST49	CDC-AW0666	In Process	SAMN26512008	C	vcgC	Severe	MD	2013	Unknown	Acquired via water exposure, lead to skin infection.	No	Yes	1	62	Female	Unknown	Unknown
NUST50	CDC-AW0668	In Process	SAMN26512009	C	vcgC	Severe	MD	2013	Unknown	Gastrointestinal illness.	Yes	No	NA	86	Male	No	No
NUST55	CDC-AM51221	In Process	SAMN26512010	C	vcgE	Severe	NC	2012	Unknown	Acquired via water exposure, lead to skin infection.	No	Yes	NA	67	Male	Unknown	No
NUST56	CDC-AW0063	In Process	SAMN26512011	C	vcgC	Death	NC	2012	Unknown	Gastrointestinal illness.	No	Yes	15	46	Male	Yes	Yes
NUST57	CDC-AM45634	In Process	SAMN26512012	M	vcgE	Mild	NC	2010	Unknown	Acquired via water ingestion, lead to gastrointestinal illness.	No	No	NA	78	Male	Unknown	No
NUST58	CDC-AW0062	In Process	SAMN26512013	M	vcgC	Mild	NC	2012	Unknown	Acquired via water exposure, lead to skin infection.	No	No	NA	81	Male	Unknown	Unknown
NUST61	CDC-AW0192	In Process	SAMN26512014	M	vcgC	Severe	OH	2012	Unknown	Acquired via water exposure, lead to gastrointestinal illness.	No	Yes	NA	51	Female	No	Yes
NUST62	CDC-AW0381	In Process	SAMN26512015	C	vcgE	Mild	RI	2013	Unknown	Acquired via water exposure, lead to skin infection.	No	No	NA	83	Male	No	No
NUST64	CDC-AW0185	In Process	SAMN26512016	M	vcgC	Death	TN	2012	Unknown	Acquired via ingestion, lead to gastrointestinal illness.	No	No	11	58	Female	Yes	Yes
NUST65	CDC-AM44490	In Process	SAMN26512017	C	vcgC	Mild	TN	2010	Unknown	Acquired via water ingestion, lead to skin infection.	No	No	NA	65	Male	No	No
NUST66	CDC-AW0633	In Process	SAMN26512018	C	vcgC	Death	TN	2013	Unknown	Acquired via ingestion, lead to gastrointestinal illness.	No	No	7	58	Male	Yes	Yes
NUST67	CDC-AW0363	In Process	SAMN26512019	M	vcgC	Mild	TN	2012	Unknown	Gastrointestinal illness.	No	No	NA	65	Male	Unknown	Yes
NUST68	CDC-AM46089	In Process	SAMN26512020	C	vcgC	Death	TN	2010	Unknown	Acquired via water ingestion, lead to skin infection.	No	No	4	58	Male	Yes	No
NUST69	CDC-AM38625	In Process	SAMN26512021	M	vcgC	Death	TX	2009	Unknown	Acquired via water exposure, lead to skin infection.	Yes	No	14	53	Male	Yes	Yes
NUST70	CDC-AM51775	In Process	SAMN26512022	M	vcgC	Severe	TX	2012	Unknown	Acquired via water exposure, lead to gastrointestinal illness.	Yes	No	NA	56	Male	Yes	Yes
NUST71	CDC-AM51777	In Process	SAMN26512023	C	vcgE	Death	TX	2012	Unknown	Acquired via water exposure, lead to skin infection.	No	No	2	75	Male	Unknown	Unknown
NUST72	CDC-AM42823	In Process	SAMN26512024	M	vcgE	Death	TX	2010	Unknown	Acquired via ingestion, lead to gastrointestinal illness.	No	No	7	51	Male	Yes	Yes
NUST73	CDC-AM38623	In Process	SAMN26512025	C	vcgE	Severe	TX	2009	Unknown	Acquired via water exposure, lead to skin infection.	Yes	No	NA	78	Male	Yes	Yes
NUST75	CDC-AM43688	In Process	SAMN26512026	C	vcgE	Severe	TX	2010	Unknown	Acquired via water exposure, lead to skin infection.	Yes	Yes	NA	53	Male	No	No
NUST76	CDC-AM43689	In Process	SAMN26512027	M	vcgC	Death	TX	2010	Unknown	Gastrointestinal illness.	No	No	20	83	Male	No	No
NUST77	CDC-AM51781	In Process	SAMN26512028	C	vcgC	Death	TX	2012	Unknown	Gastrointestinal illness.	No	No	12	46	Male	Yes	Yes
NUST78	CDC-AM43693	In Process	SAMN26512029	C	vcgE	Death	TX	2010	Unknown	Acquired via water exposure, lead to skin infection.	No	No	2	41	Male	Yes	Yes
NUST79	CDC-AM43695	In Process	SAMN26512030	M	vcgE	Mild	TX	2010	Unknown	Acquired via water exposure, lead to gastrointestinal illness.	No	No	NA	67	Male	No	No
NUST80	CDC-AM47646	In Process	SAMN26512031	C	vcgE	Mild	TX	2011	Unknown	Acquired via water exposure, lead to gastrointestinal illness.	No	No	NA	60	Male	No	No
NUST81	CDC-AM43706	In Process	SAMN26512032	M	vcgC	Death	TX	2010	Unknown	Acquired via water exposure, lead to skin infection.	Yes	No	12	49	Male	Yes	Yes
NUST82	CDC-AM43707	In Process	SAMN26512033	M	vcgC	Death	TX	2010	Unknown	Acquired via water exposure, lead to skin infection.	No	No	59	53	Male	Unknown	Yes
NUST83	CDC-AM43697	In Process	SAMN26512034	M	vcgC	Mild	TX	2010	Unknown	Acquired via water exposure, lead to gastrointestinal illness.	No	No	NA	75	Male	No	No
NUST84	CDC-AM43700	In Process	SAMN26512035	M	vcgC	Death	TX	2010	Unknown	Acquired via water ingestion, lead to gastrointestinal illness.	No	No	3	55	Male	Yes	Yes
NUST85	CDC-AM50756	In Process	SAMN26512036	M	vcgC	Mild	TX	2011	Unknown	Acquired via water exposure, lead to skin infection.	No	No	NA	46	Male	Unknown	Unknown
NUST86	CDC-AM43698	In Process	SAMN26512037	C	vcgC	Mild	TX	2010	Unknown	Gastrointestinal illness.	No	No	NA	51	Male	Unknown	Unknown
NUST90	CDC-AM43702	In Process	SAMN26512038	M	vcgC	Mild	TX	2010	Unknown	Acquired via water exposure, lead to skin infection.	No	No	NA	80	Male	No	No
NUST92	CDC-AW0533	In Process	SAMN26512039	M	vcgE	Mild	TX	2013	Unknown	Acquired via water exposure, lead to skin infection.	No	No	NA	69	Female	No	No
NUST94	CDC-AM44979	In Process	SAMN26512040	C	vcgC	Mild	TX	2010	Unknown	Gastrointestinal illness.	No	No	NA	50	Male	Unknown	Unknown
NUST95	CDC-AM44982	In Process	SAMN26512041	C	vcgC	Mild	TX	2010	Unknown	Gastrointestinal illness.	No	No	NA	17	Female	Unknown	Unknown
NUST96	CDC-AM44984	In Process	SAMN26512042	C	vcgC	Mild	TX	2010	Unknown	Acquired via water exposure, lead to skin infection.	No	No	NA	50	Male	Unknown	No
NUST98	CDC-AW0436	In Process	SAMN26512043	C	vcgC	Death	TX	2012	Unknown	Gastrointestinal illness.	No	No	7	86	Male	Unknown	Unknown
NUST99	CDC-AW0435	In Process	SAMN26512044	M	vcgC	Death	TX	2012	Unknown	Acquired via water exposure, lead to gastrointestinal illness.	No	No	5	55	Male	Yes	Yes
NUST101	CDC-AM49725	In Process	SAMN26512045	M	vcgC	Death	TX	2011	Unknown	Acquired via water exposure, lead to gastrointestinal illness.	No	No	4	46	Male	Unknown	Unknown
NUST103	CDC-AM44988	In Process	SAMN26512046	M	vcgE	Mild	TX	2010	Unknown	Gastrointestinal illness.	No	No	NA	44	Male	Yes	Yes
NUST104	CDC-AW0534	In Process	SAMN26512047	M	vcgC	Death	TX	2013	Unknown	Gastrointestinal illness.	No	No	2	70	Male	Yes	Unknown
NUST110	CDC-AW0511	In Process	SAMN26512048	C	vcgE	Mild	VA	2013	Unknown	Acquired via water exposure, lead to skin infection.	No	No	NA	87	Male	Unknown	Unknown
NUST111	CDC-AW0252	In Process	SAMN26512049	E	vcgE	Severe	VA	2012	Unknown	Acquired via water exposure, lead to skin infection.	Yes	No	NA	75	Male	No	No
NUST112	CDC-AW0513	In Process	SAMN26512050	C	vcgE	Severe	VA	2013	Unknown	Acquired via water exposure, lead to skin infection.	Yes	No	NA	65	Female	No	No
NUST114	CDC-AW0514	In Process	SAMN26512051	C	vcgC	Severe	VA	2013	Unknown	Acquired via water exposure, lead to skin infection.	Yes	No	NA	62	Male	No	No
OMCST1	OMC-2841	In Process	SAMN26512052	C	vcgC	Mild	LA	2001	Blood	Unknown	No	No	NA	Unknown	Unknown	Unknown	Unknown
OMCST2	OMC-19051	In Process	SAMN26512053	M	vcgC	Mild	LA	2017	Blood	Acquired via water exposure, lead to skin infection.	No	No	NA	68	Male	No	No
OMCST3	OMC-3507/O	In Process	SAMN26512054	M	vcgC	Mild	LA	2002	stool	Acquired via ingestion, lead to gastrointestinal illness.	No	No	NA	75	Female	Unknown	Unknown
OMCST4	OMC-15515	In Process	SAMN26512055	C	vcgC	Mild	LA	2015	Blood	Acquired via water exposure, lead to skin infection.	No	No	NA	60	Male	No	Yes
OMCST5	OMC-21288	In Process	SAMN26512056	M	vcgE	Mild	LA	2018	Wound	Acquired via water exposure, lead to skin infection.	No	No	NA	62	Male	No	No
OMCST6	OMC-22877	In Process	SAMN26512057	C	vcgE	Mild	LA	2019	Tissue	Acquired via water exposure, lead to skin infection.	No	No	NA	76	Male	Yes	Yes
OMCST7	OMC-21533	In Process	SAMN26512058	M	vcgC	Death	LA	2018	Blood	Acquired via ingestion, lead to gastrointestinal illness.	No	No	2	59	Female	Yes	Yes
OMCST8	OMC-3630	In Process	SAMN26512059	M	vcgC	Mild	LA	2002	Blood	Unknown	No	No	NA	55	Male	Unknown	Unknown
OMCST9	OMC-8451	In Process	SAMN26512060	M	vcgE	Death	LA	2009	Blood	Unknown	No	No	Unknown	60	Male	Unknown	Unknown
OMCST10	OMC-3507/O	In Process	SAMN26512061	M	vcgC	Mild	LA	2002	Stool	Unknown	No	No	NA	75	Female	Unknown	Unknown
OMCST11	OMC-2975	In Process	SAMN26512062	M	vcgE	Mild	LA	2001	Fluid	Unknown	No	No	NA	48	Male	Unknown	Unknown
OMCST12	OMC-23654	In Process	SAMN26512063	C	vcgC	Mild	LA	2019	Eye	Acquired via water exposure, lead to skin infection.	No	No	NA	40	Male	No	Yes
OMCST13	OMC-8710	In Process	SAMN26512064	C	vcgE	Mild	LA	2009	Blood	Unknown	No	No	NA	75	Male	Unknown	Unknown
OMCST14	OMC-12685	In Process	SAMN26512065	C	vcgC	Mild	LA	2013	Ankle	Acquired via water exposure, lead to skin infection.	No	No	NA	63	Male	No	No
OMCST15	OMC-11461	In Process	SAMN26512066	D	vcgC	Mild	LA	2012	Blood	Acquired via water exposure, lead to skin infection.	No	No	NA	67	Male	No	No
OMCST16	OMC-7589	In Process	SAMN26512067	M	vcgE	Mild	LA	2007	Blood	Unknown	No	No	NA	35	Male	Unknown	No
OMCST18	OMC-8758	In Process	SAMN26512068	C	vcgC	Mild	LA	2009	Blood	Unknown	No	No	NA	78	Male	Unknown	No
OMCST19	OMC-13732	In Process	SAMN26512069	C	vcgE	Mild	LA	2014	Wound	Acquired via water exposure, lead to skin infection.	No	No	NA	36	Male	No	No
OMCST20	OMC-11606	In Process	SAMN26512070	M	vcgC	Mild	LA	2012	Arm	Acquired via water exposure, lead to skin infection.	No	No	NA	52	Male	No	Yes
OMCST21	OMC-12556/T	In Process	SAMN26512071	C	vcgE	Mild	LA	2015	Blood	Unknown	No	No	NA	60	Male	No	Yes
OMCST22	OMC-8787	In Process	SAMN26512072	C	vcgC	Mild	LA	2009	Blood	Unknown	No	No	NA	44	Female	Unknown	Unknown
OMCST23	OMC-12556/O	In Process	SAMN26512073	C	vcgE	Mild	LA	2013	Abscess	Acquired via water exposure, lead to skin infection.	No	No	NA	60	Male	No	Yes
OMCST24	OMC-17626	In Process	SAMN26512074	C	vcgC	Mild	LA	2016	Blood	Acquired via water exposure, lead to skin infection.	No	No	NA	70	Male	No	No
NUKK1	2016AW0369	In Process	SAMN26512075	Truncated	vcgC	Mild	AL	2016	Unknown	Acquired via water exposure, lead to skin and gastrointestinal illness.	No	No	NA	84	Male	No	No
NUKK2	62428	In Process	SAMN26512076	C	vcgE	Severe	LA	Unknown	Wound	Acquired via water exposure, lead to skin infection.	No	Yes	NA	68	Male	Unknown	Unknown
NUKK3	2016AW0162	In Process	SAMN26512077	M	vcgE	Mild	LA	2016	Unknown	Acquired via water exposure, lead to gastrointestinal illness.	No	No	NA	5	Male	No	No
NUKK4	2016AW0159	In Process	SAMN26512078	C	vcgC	Death	LA	2016	Unknown	Skin and gastrointestinal illness.	No	No	1	62	Male	No	No
NUKK5	2016AW0161	In Process	SAMN26512079	C	vcgE	Mild	LA	2016	Ear	Acquired via water exposure, lead to ear infection.	No	No	NA	8	Male	No	No
NUKK6	2015AW0020	In Process	SAMN26512080	C	vcgE	Mild	FL	2015	Unknown	Acquired via water exposure, lead to skin infection.	No	No	NA	83	Male	Yes	No
NUKK7	2011V1162	In Process	SAMN26512081	M	vcgC	Mild	FL	2011	Unknown	Acquired via water exposure, lead to skin infection.	No	No	NA	74	Male	Yes	No
NUKK10	2011V1070	In Process	SAMN26512082	M	vcgC	Mild	LA	2011	Unknown	Acquired via ingestion, lead to gastrointestinal illness.	No	No	NA	68	Male	Yes	Yes
NUKK11	2010V1057	In Process	SAMN26512083	C	vcgC	Death	LA	2010	Wound	Acquired via water exposure, lead to skin and gastrointestinal illness.	No	No	7	12	Male	No	Yes
NUKK12	82431	In Process	SAMN26512084	C	vcgC	Mild	LA	2008	Unknown	Acquired via water exposure, lead to skin infection.	No	No	NA	66	Male	No	No
NUKK13	2010V1040	In Process	SAMN26512085	C	vcgE	Mild	LA	2010	Unknown	Acquired via water exposure, lead to skin infection.	No	No	NA	44	Male	No	Yes
NUKK15	62432	In Process	SAMN26512086	M	vcgE	Severe	LA	2006	Unknown	Skin infection.	Yes	No	NA	62	Male	Yes	No
NUKK16	20091106	In Process	SAMN26512087	C	vcgE	Mild	LA	2009	Wound	Acquired via water exposure, lead to skin infection.	No	No	NA	67	Male	No	No
